# Supplementary material for: Suppression of TCF4 promotes a ZC3H12A-mediated self-sustaining inflammatory feedback cycle involving IL-17RA/IL-17RE epidermal signaling
Source: JCI Insight. 2024 Mar 12;9(8):e172764. doi: 10.1172/jci.insight.172764 (PMC11141873; doi:10.1172/jci.insight.172764)
Supplement: Supporting data values [file jciinsight-9-172764-s034.xlsx]

## Sheet: Figure 2A
IL-17C expression
	Non-stimulated			TNF-α 10ng/ml
si-Control	9.09e-06	3.83e-05	4.73e-06	3.77e-05	5.2e-05	2.13e-05
si-CEBPG	4e-07	2.16e-05	1.88e-05	4.44e-05	2.82e-05	1.29e-05
	Non-stimulated			TNF-α 10ng/ml
si-Control	6.88e-06	1.08e-05	1.12e-05	3.84e-05	2.91e-05	7.75e-05
si-NFKB1	1.16e-05	1.26e-05	1.65e-05	5.09e-05	0.000106	6.2e-05
	Non-stimulated			TNF-α 10ng/ml
si-Control	9.63e-06	1.09e-05	9.05e-06	5.78e-05	5.32e-05	4.11e-05
si-JUN	5.3e-06	6.09e-06	8.96e-06	4.42e-05	6.42e-05	4.28e-05
	Non-stimulated			TNF-α 10ng/ml
si-Control	1.17e-06	1.26e-06	1.215e-06	1.47e-06	3.14e-06	3.1e-06
si-TCF4	6.36e-06	2.98e-06	5.76e-06	2.06e-05	1.02e-05	1.72e-05

## Sheet: Figure 3A
TCF4 expression
Control	TNF	IL17A	IL-17C	IL17A + TNF	IL-17C + TNF
686.204	527.406	487.916	656.409	416.485	527.982
745.05	486.521	561.142	565.908	398.012	484.344
737.697	461.282	574.797	451.05	321.985	474.667

## Sheet: Figure 3E
TCF4 expression
Inset
WT	IL17RA-KO	IL17RC-KO	IL17RE-KO
686.204	524.614	709.305	477.723
745.05	557.578	697.941	534.348
737.697	605.695	613.073	670.329
TCF4 expression
	Non-stimulated			IL17C 200ng/ml-24h
WT	686.204	745.05	737.697	656.409	565.908	451.05
IL17RA-KO	524.614	557.578	605.695	597.192	550.875	507.875
IL17RC-KO	709.305	697.941	613.073	628.627	642.26	640.871
IL17RE-KO	477.723	534.348	670.329	530.225	598.506	581.544
NFKBIZ expression
	Non-stimulated			IL17C 200ng/ml-24h
WT	211.052	181.264	196.356	1426.38	1223.61	1107.35
IL17RA-KO	269.094	256.956	250.869	321.692	277.355	301.693
IL17RC-KO	285.055	334.871	288.266	2297.18	2198.87	2204.18
IL17RE-KO	312.991	361.299	348.251	393.279	420.837	379.429
ZC3H12A expression
	Non-stimulated			IL17C 200ng/ml-24h
WT	325.134	326.542	334.759	1265.4	1153.37	1219.02
IL17RA-KO	422.406	402.229	403.796	357.985	401.333	430.556
IL17RC-KO	520.101	521.693	535.932	2327.72	2119.77	2409.75
IL17RE-KO	599.371	689.859	601.261	725.109	657.456	623.234

## Sheet: Figure 3F
TCF4 expression
	Non-stimulated			IL-17A stimulated 20ng/ml
WT	686.204	745.05	737.697	487.916	561.142	574.797
IL17RA-KO	524.614	557.578	605.695	545.281	568.552	531.988
IL17RC-KO	709.305	697.941	613.073	651.114	667.582	715.614
IL17RE-KO	477.723	534.348	670.329	526.752	507.904	475.732
	Non-stimulated			TNF stimulated
WT	686.204	745.05	737.697	527.406	486.521	461.282
IL17RA-KO	524.614	557.578	605.695	378.513	407.699	337.857
IL17RC-KO	709.305	697.941	613.073	521.23	431.181	485.791
IL17RE-KO	477.723	534.348	670.329	378.09	415.152	395.488
	Non-stimulated			IL-17A + TNF stimulated
WT	686.204	745.05	737.697	487.916	561.142	574.797
IL17RA-KO	524.614	557.578	605.695	545.281	568.552	531.988
IL17RC-KO	709.305	697.941	613.073	651.114	667.582	715.614
IL17RE-KO	477.723	534.348	670.329	526.752	507.904	475.732

## Sheet: Figure 4B
ZC3H12A expression
	si-Control			si-TCF4
Non-stimulated	0.003384	0.003527	0.00362	0.004688	0.004681	0.004809
TNF-α 10ng/ml	0.004566	0.004336	0.004618	0.005883	0.005439	0.007161
NFKBIZ expression
	si-Control			si-TCF4
Non-stimulated	0.003093	0.00381	0.003044	0.002972	0.002988	0.003385
TNF-α 10ng/ml	0.007827	0.007279	0.008074	0.004438	0.005477	0.004466

## Sheet: Figure 4C
	si-Control	si-ZC3H12A
ZC3H12A expression	0.017816	0.004026
	0.018234	0.004695
	0.013978	0.004504
NFKBIZ expression	0.012578	0.0035
	0.011545	0.003703
	0.011751	0.003612
IL1B expression	0.055467	0.009123
	0.048803	0.00898
	0.033041	0.007433
IL36G expression	0.008803	0.002112
	0.006821	0.001614
	0.003702	0.001278
CXCL1 expression	0.006978	0.002366
	0.00661	0.002233
	0.006758	0.002262
CCL20 expression	0.000753	0.000342
	0.000629	0.00028
	0.000726	0.000238

## Sheet: Figure 5
Acanthosis data (Panel B)						CD4+ T cell data (Panel C)						Il17a mrNA expression (Panel D)						IL-17A protein expression (Panel E)
		KC-Tie2 x						KC-Tie2 x						KC-Tie2 x						KC-Tie2 x
Control	KC-Tie2	IL17RE–/–	IL17C–/–	IL17RA–/–		Control	KC-Tie2	IL17RE–/–	IL17C–/–	IL17RA–/–		Control	KC-Tie2	IL17RE–/–	IL17C–/–	IL17RA–/–		WT	KC-Tie2	IL17RE–/–	IL17C–/–	IL17RA–/–
7.33153	37.4035	11.1667	9.98	10.5545		9.5	10.5	1.4	9.25	1.6		0	0.000213857	0	0.00200558	8.3e-05		0	0.54	0	0.61	101.88
10.1573	49.5991	9.13234	15.16	23.6177		2	24.9286	1.85714	10.67	8		0	0.00271335	0	0	0		0	0	0	0	41.01
11.6513	45.811	10.9412	12.231	36.1641		0.7	20.25	2	12.25			0	0.00293601	0	0	0		0	4.95	0	0	59.6
11.4826	40.3132	13.8128	18.1647	35.4504		0.333333	16.25	1.25	7.5	8.28		0	0.00166616	0	0	0.000203		0	5.81	0	0	53.06
10.8741	43.9997	9.30241	14.0452			1.28571	18.75	1.4	5.25			0	0.00110427	0	0			0	0	0	0
14.1068	53.8892	10.6693	14.1983				22.25	1.42857	2.875			0	0.0091645	0	0			0	12.56	0
8.64201	53.2161		13.5085				16.5		9.25			0	0.00817991	0	0
12.1415	43.1334		11.1439				20		11.25			0	0.0172072		9.62639e-05
11.563	46.4881		12.759						8.75			7.19502e-05	0.00454193		0.000111866
12.2012	49.8529		13.2044									0	0.00538748
11.9143	49.1088		12.14
12.3888	42.31		14.02
13.1295	16.539		10.3387
14.3959	30.2261		12.7462			IL-17C protein expression in different psoriasis models (Panel F)						IL-17C protein expression in KC-Tie2 and backcross mice (Panel G)						Tcf4 mrNA expression (Panel H)
	53.5691		10.7996
	58.9906		9.01067			WT	WT+IMQ	KC-Tie2	KLK6+	IL-17c+				KC-Tie2 x				WT	KC-Tie2	IL17RE–/–	IL17C–/–	IL17RA–/–
	57.8472					3530.13	6753.21	9722.02	11800.9	392775		WT	KC-Tie2	IL17RE–/–	IL17C–/–	IL17RA–/–		0.0225758	0.0175774	0.0320597	0.0150588	0.0255434
	52.5249					4775.99	3880.11	22174.6	7545.89	741872		0	404.495	0	0	399.99		0.0196114	0.0203382	0.0303867	0.00607306	0.0265613
	49.8275					5429.58	3317.75	9997.22	19117.5	1236082		0	648.375	0	0	0		0.0188609	0.0139135	0.0215347	0.0224098	0.0477336
	51.5637					5353.3	5447.52	10161.7	40294	824517		218.3	504.745	0	0	111.09		0.00940863	0.0173854	0.0402052	0.0139524	0.037706
	72.1039					4254.02	3968.35	22246.4	13052.8	263142		311.6	775.64	0	0	585.36		0.00854992	0.0138991	0.0319419	0.0219974
	62.9854					5673.36	6169.91	8788.75	12103.1	744636		253.905	833.34	0				0.0101415	0.0131141	0.0236759
						4988.37	12611.6	13081.2	14539.4	336112		0	841.93	0				0.0112689	0.0127958	0.0201129
						4310.85	4301.87	10861.7	12634	111119
						Zc3h12a mrNA expression (Panel I)
						0.010487	0.0986877	0.00862057	0.00133625	0.0120222
						0.00822068	0.0717375	0.01301	0.00895726	0.013138
						0.00251266	0.0221574	0.00979123	0.00872233	0.00285371
						0.00547637	0.0411887	0.0270512	0.020495	0.00107673
						0.00499083	0.0883547	0.0428216	0.0247645
						0.0033121	0.0455544	0.0316931	0.00319131
						0.00582996		0.00195519	0.0163706
						0.0110171

## Sheet: Figure 6
Ear acanthosis (Panel C)			Il17c expression			Zc3h12a expression			CD3+ T cell numbers
Control siRNA	Tcf4-siRNA		Control siRNA	Tcf4-siRNA		Control siRNA	Tcf4-siRNA		Control siRNA	Tcf4-siRNA
44.5586	51.6913		0.00136987	0.00184717		0.0325066	0.0422422		127.7	147
50.4999	56.204		0.00245145	0.00211758		0.0405216	0.0363397		148.3	187
44.6996	47.8368		0.00102777	0.00172421		0.0411492	0.0531258		116.3	137.7
47.2805	62.2525		0.00123488	0.00207029		0.0381366	0.0811957		83.7	150.7
51.1694	57.7126		0.00184942	0.0020682		0.0301618	0.0284154		102.3	119.7
47.0926	51.3064		0.00212427	0.00251377		0.0351177	0.0371629		150.3	128

## Sheet: Supplementary Figure 2
Tcf4 expression
	Non-stimulated			TNF-α 10ng/ml
si-Control	0.001001	0.001333	0.001264	0.000656	0.000651	0.000694
si-TCF4	0.000106	8.83e-05	9.99e-05	0.00013	0.000144	0.000117
Jun expression
	Non-stimulated			TNF-α 10ng/ml
si-Control	0.706006	1.19436	1.09963	1.06134	1.24268	0.695986
si-JUN	0.026044	0.026137	0.030776	0.024238	0.025724	0.028932
CEBPG expression
	Non-stimulated			TNF-α 10ng/ml
si-Control	0.002205	0.001821	0.002049	0.002055	0.001884	0.001941
si-CEBPG	0.00046	0.000648	0.000412	0.00058	0.000629	0.000575
NFKB1 expression
	Non-stimulated			TNF-α 10ng/ml
si-Control	0.003619	0.003985	0.003838	0.005402	0.005217	0.007127
si-NFKB1	0.000883	0.000886	0.000681	0.001561	0.002018	0.002039

## Sheet: Supplementary Figure 3
IL-17C expression
Unstimulated			TNF stimulated			siControl
si-Control	si-TCF4		si-Control	si-TCF4		Non-stimulated	TNF-α 10ng/ml
1.17e-06	6.36e-06		1.47e-06	2.06e-05		1.17e-06	1.47e-06
1.26e-06	2.98e-06		3.14e-06	1.02e-05		1.26e-06	3.14e-06
1.215e-06	5.76e-06		3.1e-06	1.72e-05		1.215e-06	3.1e-06

[truncated: 2 more sheets: Supplementary Figure 6, Supplementary Figure 9]
